# Supplementary material for: 3D hindlimb joint mobility of the stem-archosaur Euparkeria capensis with implications for postural evolution within Archosauria
Source: Sci Rep. 2020 Sep 21;10:15357. doi: 10.1038/s41598-020-70175-y (PMC7506000; doi:10.1038/s41598-020-70175-y)
Supplement: Supplementary file 2 — Supplementary Dataset 1. [file 41598_2020_70175_MOESM2_ESM.zip]

Archive with 19 entries (16 files):
- Data/
- Data/.DS_Store
- __MACOSX/
- __MACOSX/Data/
- __MACOSX/Data/._.DS_Store
- Data/SAM_PK_5867_EE0.csv
- Data/SAM_PK_5867_EE10.csv
- Data/SAM_PK_5867_ES10.csv
- Data/SAM_PK_5867_SE0.csv
- Data/SAM_PK_5867_SE10.csv
- Data/SAM_PK_5867_SS0.csv
- Data/SAM_PK_5867_SS10.csv
- Data/SAM_PK_6047A_EE0.csv
- Data/SAM_PK_6047A_EE10.csv
- Data/SAM_PK_6047A_ES10.csv
- Data/SAM_PK_6047A_SE0.csv
- Data/SAM_PK_6047A_SE10.csv
- Data/SAM_PK_6047A_SS0.csv
- Data/SAM_PK_6047A_SS10.csv
