# Supplementary material for: 3D hindlimb joint mobility of the stem-archosaur Euparkeria capensis with implications for postural evolution within Archosauria
Source: Sci Rep. 2020 Sep 21;10:15357. doi: 10.1038/s41598-020-70175-y (PMC7506000; doi:10.1038/s41598-020-70175-y)
Supplement: Supplementary file 2 — Supplementary Dataset 1. [file 41598_2020_70175_MOESM2_ESM.zip › Data/SAM_PK_6047A_SS10.csv]

LAR	ABAD	FE	Viable
-180	-90	-180	0
-180	-90	-175	0
-180	-90	-170	0
-180	-90	-165	0
-180	-90	-160	0
-180	-90	-155	0
-180	-90	-150	0
-180	-90	-145	0
-180	-90	-140	0
-180	-90	-135	0
-180	-90	-130	0
-180	-90	-125	0
-180	-90	-120	0
-180	-90	-115	0
-180	-90	-110	0
-180	-90	-105	0
-180	-90	-100	0
-180	-90	-95	0
-180	-90	-90	0
-180	-90	-85	0
-180	-90	-80	0
-180	-90	-75	0
-180	-90	-70	0
-180	-90	-65	0
-180	-90	-60	0
-180	-90	-55	0
-180	-90	-50	0
-180	-90	-45	0
-180	-90	-40	0
-180	-90	-35	0
-180	-90	-30	0
-180	-90	-25	0
-180	-90	-20	0
-180	-90	-15	0
-180	-90	-10	0
-180	-90	-5	0
-180	-90	0	0
-180	-90	5	0
-180	-90	10	0
-180	-90	15	0
-180	-90	20	0
-180	-90	25	0
-180	-90	30	0
-180	-90	35	0
-180	-90	40	0
-180	-90	45	0
-180	-90	50	0
-180	-90	55	0
-180	-90	60	0
-180	-90	65	0
-180	-90	70	0
-180	-90	75	0
-180	-90	80	0
-180	-90	85	0
-180	-90	90	0
-180	-90	95	0
-180	-90	100	0
-180	-90	105	0
-180	-90	110	0
-180	-90	115	0
-180	-90	120	0
-180	-90	125	0
-180	-90	130	0
-180	-90	135	0
-180	-90	140	0
-180	-90	145	0
-180	-90	150	0
-180	-90	155	0
-180	-90	160	0
-180	-90	165	0
-180	-90	170	0
-180	-90	175	0
-180	-90	180	0
-180	-85	-180	0
-180	-85	-175	0
-180	-85	-170	0
-180	-85	-165	0
-180	-85	-160	0
-180	-85	-155	0
-180	-85	-150	0
-180	-85	-145	0
-180	-85	-140	0
-180	-85	-135	0
-180	-85	-130	0
-180	-85	-125	0
-180	-85	-120	0
-180	-85	-115	0
-180	-85	-110	0
-180	-85	-105	0
-180	-85	-100	0
-180	-85	-95	0
-180	-85	-90	0
-180	-85	-85	0
-180	-85	-80	0
-180	-85	-75	0
-180	-85	-70	0
-180	-85	-65	0
-180	-85	-60	0
-180	-85	-55	0
-180	-85	-50	0
-180	-85	-45	0
-180	-85	-40	0
-180	-85	-35	0
-180	-85	-30	0
-180	-85	-25	0
-180	-85	-20	0
-180	-85	-15	0
-180	-85	-10	0
-180	-85	-5	0
-180	-85	0	0
-180	-85	5	0
-180	-85	10	0
-180	-85	15	0
-180	-85	20	0
-180	-85	25	0
-180	-85	30	0
-180	-85	35	0
-180	-85	40	0
-180	-85	45	0
-180	-85	50	0
-180	-85	55	0
-180	-85	60	0
-180	-85	65	0
-180	-85	70	0
-180	-85	75	0
-180	-85	80	0
-180	-85	85	0
-180	-85	90	0
-180	-85	95	0
-180	-85	100	0
-180	-85	105	0
-180	-85	110	0
-180	-85	115	0
-180	-85	120	0
-180	-85	125	0
-180	-85	130	0
-180	-85	135	0
-180	-85	140	0
-180	-85	145	0
-180	-85	150	0
-180	-85	155	0
-180	-85	160	0
-180	-85	165	0
-180	-85	170	0
-180	-85	175	0
-180	-85	180	0
-180	-80	-180	0
-180	-80	-175	0
-180	-80	-170	0
-180	-80	-165	0
-180	-80	-160	0
-180	-80	-155	0
-180	-80	-150	0
-180	-80	-145	0
-180	-80	-140	0
-180	-80	-135	0
-180	-80	-130	0
-180	-80	-125	0
-180	-80	-120	0
-180	-80	-115	0
-180	-80	-110	0
-180	-80	-105	0
-180	-80	-100	0
-180	-80	-95	0
-180	-80	-90	0
-180	-80	-85	0
-180	-80	-80	0
-180	-80	-75	0
-180	-80	-70	0
-180	-80	-65	0
-180	-80	-60	0
-180	-80	-55	0
-180	-80	-50	0
-180	-80	-45	0
-180	-80	-40	0
-180	-80	-35	0
-180	-80	-30	0
-180	-80	-25	0
-180	-80	-20	0
-180	-80	-15	0
-180	-80	-10	0
-180	-80	-5	0
-180	-80	0	0
-180	-80	5	0
-180	-80	10	0
-180	-80	15	0
-180	-80	20	0
-180	-80	25	0
-180	-80	30	0
-180	-80	35	0
-180	-80	40	0
-180	-80	45	0
-180	-80	50	0
-180	-80	55	0
-180	-80	60	0
-180	-80	65	0
-180	-80	70	0
-180	-80	75	0
-180	-80	80	0
-180	-80	85	0
-180	-80	90	0
-180	-80	95	0
-180	-80	100	0
-180	-80	105	0
-180	-80	110	0
-180	-80	115	0
-180	-80	120	0
-180	-80	125	0
-180	-80	130	0
-180	-80	135	0
-180	-80	140	0
-180	-80	145	0
-180	-80	150	0
-180	-80	155	0
-180	-80	160	0
-180	-80	165	0
-180	-80	170	0
-180	-80	175	0
-180	-80	180	0
-180	-75	-180	0
-180	-75	-175	0
-180	-75	-170	0
-180	-75	-165	0
-180	-75	-160	0
-180	-75	-155	0
-180	-75	-150	0
-180	-75	-145	0
-180	-75	-140	0
-180	-75	-135	0
-180	-75	-130	0
-180	-75	-125	0
-180	-75	-120	0
-180	-75	-115	0
-180	-75	-110	0
-180	-75	-105	0
-180	-75	-100	0
-180	-75	-95	0
-180	-75	-90	0
-180	-75	-85	0
-180	-75	-80	0
-180	-75	-75	0
-180	-75	-70	0
-180	-75	-65	0
-180	-75	-60	0
-180	-75	-55	0
-180	-75	-50	0
-180	-75	-45	0
-180	-75	-40	0
-180	-75	-35	0
-180	-75	-30	0
-180	-75	-25	0
-180	-75	-20	0
-180	-75	-15	0
-180	-75	-10	0
-180	-75	-5	0
-180	-75	0	0
-180	-75	5	0
-180	-75	10	0
-180	-75	15	0
-180	-75	20	0
-180	-75	25	0
-180	-75	30	0
-180	-75	35	0
-180	-75	40	0
-180	-75	45	0
-180	-75	50	0
-180	-75	55	0
-180	-75	60	0
-180	-75	65	0
-180	-75	70	0
-180	-75	75	0
-180	-75	80	0
-180	-75	85	0
-180	-75	90	0
-180	-75	95	0
-180	-75	100	0
-180	-75	105	0
-180	-75	110	0
-180	-75	115	0
-180	-75	120	0
-180	-75	125	0
-180	-75	130	0
-180	-75	135	0
-180	-75	140	0
-180	-75	145	0
-180	-75	150	0
-180	-75	155	0
-180	-75	160	0
-180	-75	165	0
-180	-75	170	0
-180	-75	175	0
-180	-75	180	0
-180	-70	-180	0
-180	-70	-175	0
-180	-70	-170	0
-180	-70	-165	0
-180	-70	-160	0
-180	-70	-155	0
-180	-70	-150	0
-180	-70	-145	0
-180	-70	-140	0
-180	-70	-135	0
-180	-70	-130	0
-180	-70	-125	0
-180	-70	-120	0
-180	-70	-115	0
-180	-70	-110	0
-180	-70	-105	0
-180	-70	-100	0
-180	-70	-95	0
-180	-70	-90	0
-180	-70	-85	0
-180	-70	-80	0
-180	-70	-75	0
-180	-70	-70	0
-180	-70	-65	0
-180	-70	-60	0
-180	-70	-55	0
-180	-70	-50	0
-180	-70	-45	0
-180	-70	-40	0
-180	-70	-35	0
-180	-70	-30	0
-180	-70	-25	0
-180	-70	-20	0
-180	-70	-15	0
-180	-70	-10	0
-180	-70	-5	0
-180	-70	0	0
-180	-70	5	0
-180	-70	10	0
-180	-70	15	0
-180	-70	20	0
-180	-70	25	0
-180	-70	30	0
-180	-70	35	0
-180	-70	40	0
-180	-70	45	0
-180	-70	50	0
-180	-70	55	0
-180	-70	60	0
-180	-70	65	0
-180	-70	70	0
-180	-70	75	0
-180	-70	80	0
-180	-70	85	0
-180	-70	90	0
-180	-70	95	0
-180	-70	100	0
-180	-70	105	0
-180	-70	110	0
-180	-70	115	0
-180	-70	120	0
-180	-70	125	0
-180	-70	130	0
-180	-70	135	0
-180	-70	140	0
-180	-70	145	0
-180	-70	150	0
-180	-70	155	0
-180	-70	160	0
-180	-70	165	0
-180	-70	170	0
-180	-70	175	0
-180	-70	180	0
-180	-65	-180	0
-180	-65	-175	0
-180	-65	-170	0
-180	-65	-165	0
-180	-65	-160	0
-180	-65	-155	0
-180	-65	-150	0
-180	-65	-145	0
-180	-65	-140	0
-180	-65	-135	0
-180	-65	-130	0
-180	-65	-125	0
-180	-65	-120	0
-180	-65	-115	0
-180	-65	-110	0
-180	-65	-105	0
-180	-65	-100	0
-180	-65	-95	0
-180	-65	-90	0
-180	-65	-85	0
-180	-65	-80	0
-180	-65	-75	0
-180	-65	-70	0
-180	-65	-65	0
-180	-65	-60	0
-180	-65	-55	0
-180	-65	-50	0
-180	-65	-45	0
-180	-65	-40	0
-180	-65	-35	0
-180	-65	-30	0
-180	-65	-25	0
-180	-65	-20	0
-180	-65	-15	0
-180	-65	-10	0
-180	-65	-5	0
-180	-65	0	0
-180	-65	5	0
-180	-65	10	0
-180	-65	15	0
-180	-65	20	0
-180	-65	25	0
-180	-65	30	0
-180	-65	35	0
-180	-65	40	0
-180	-65	45	0
-180	-65	50	0
-180	-65	55	0
-180	-65	60	0
-180	-65	65	0
-180	-65	70	0
-180	-65	75	0
-180	-65	80	0
-180	-65	85	0
-180	-65	90	0
-180	-65	95	0
-180	-65	100	0
-180	-65	105	0
-180	-65	110	0
-180	-65	115	0
-180	-65	120	0
-180	-65	125	0
-180	-65	130	0
-180	-65	135	0
-180	-65	140	0
-180	-65	145	0
-180	-65	150	0
-180	-65	155	0
-180	-65	160	0
-180	-65	165	0
-180	-65	170	0
-180	-65	175	0
-180	-65	180	0
-180	-60	-180	0
-180	-60	-175	0
-180	-60	-170	0
-180	-60	-165	0
-180	-60	-160	0
-180	-60	-155	0
-180	-60	-150	0
-180	-60	-145	0
-180	-60	-140	0
-180	-60	-135	0
-180	-60	-130	0
-180	-60	-125	0
-180	-60	-120	0
-180	-60	-115	0
-180	-60	-110	0
-180	-60	-105	0
-180	-60	-100	0
-180	-60	-95	0
-180	-60	-90	0
-180	-60	-85	0
-180	-60	-80	0
-180	-60	-75	0
-180	-60	-70	0
-180	-60	-65	0
-180	-60	-60	0
-180	-60	-55	0
-180	-60	-50	0
-180	-60	-45	0
-180	-60	-40	0
-180	-60	-35	0
-180	-60	-30	0
-180	-60	-25	0
-180	-60	-20	0
-180	-60	-15	0
-180	-60	-10	0
-180	-60	-5	0
-180	-60	0	0
-180	-60	5	0
-180	-60	10	0
-180	-60	15	0
-180	-60	20	0
-180	-60	25	0
-180	-60	30	0
-180	-60	35	0
-180	-60	40	0
-180	-60	45	0
-180	-60	50	0
-180	-60	55	0
-180	-60	60	0
-180	-60	65	0
-180	-60	70	0
-180	-60	75	0
-180	-60	80	0
-180	-60	85	0
-180	-60	90	0
-180	-60	95	0
-180	-60	100	0
-180	-60	105	0
-180	-60	110	0
-180	-60	115	0
-180	-60	120	0
-180	-60	125	0
-180	-60	130	0
-180	-60	135	0
-180	-60	140	0
-180	-60	145	0
-180	-60	150	0
-180	-60	155	0
-180	-60	160	0
-180	-60	165	0
-180	-60	170	0
-180	-60	175	0
-180	-60	180	0
-180	-55	-180	0
-180	-55	-175	0
-180	-55	-170	0
-180	-55	-165	0
-180	-55	-160	0
-180	-55	-155	0
-180	-55	-150	0
-180	-55	-145	0
-180	-55	-140	0
-180	-55	-135	0
-180	-55	-130	0
-180	-55	-125	0
-180	-55	-120	0
-180	-55	-115	0
-180	-55	-110	0
-180	-55	-105	0
-180	-55	-100	0
-180	-55	-95	0
-180	-55	-90	0
-180	-55	-85	0
-180	-55	-80	0
-180	-55	-75	0
-180	-55	-70	0
-180	-55	-65	0
-180	-55	-60	0
-180	-55	-55	0
-180	-55	-50	0
-180	-55	-45	0
-180	-55	-40	0
-180	-55	-35	0
-180	-55	-30	0
-180	-55	-25	0
-180	-55	-20	0
-180	-55	-15	0
-180	-55	-10	0
-180	-55	-5	0
-180	-55	0	0
-180	-55	5	0
-180	-55	10	0
-180	-55	15	0
-180	-55	20	0
-180	-55	25	0
-180	-55	30	0
-180	-55	35	0
-180	-55	40	0
-180	-55	45	0
-180	-55	50	0
-180	-55	55	0
-180	-55	60	0
-180	-55	65	0
-180	-55	70	0
-180	-55	75	0
-180	-55	80	0
-180	-55	85	0
-180	-55	90	0
-180	-55	95	0
-180	-55	100	0
-180	-55	105	0
-180	-55	110	0
-180	-55	115	0
-180	-55	120	0
-180	-55	125	0
-180	-55	130	0
-180	-55	135	0
-180	-55	140	0
-180	-55	145	0
-180	-55	150	0
-180	-55	155	0
-180	-55	160	0
-180	-55	165	0
-180	-55	170	0
-180	-55	175	0
-180	-55	180	0
-180	-50	-180	0
-180	-50	-175	0
-180	-50	-170	0
-180	-50	-165	0
-180	-50	-160	0
-180	-50	-155	0
-180	-50	-150	0
-180	-50	-145	0
-180	-50	-140	0
-180	-50	-135	0
-180	-50	-130	0
-180	-50	-125	0
-180	-50	-120	0
-180	-50	-115	0
-180	-50	-110	0
-180	-50	-105	0
-180	-50	-100	0
-180	-50	-95	0
-180	-50	-90	0
-180	-50	-85	0
-180	-50	-80	0
-180	-50	-75	0
-180	-50	-70	0
-180	-50	-65	0
-180	-50	-60	0
-180	-50	-55	0
-180	-50	-50	0
-180	-50	-45	0
-180	-50	-40	0
-180	-50	-35	0
-180	-50	-30	0
-180	-50	-25	0
-180	-50	-20	0
-180	-50	-15	0
-180	-50	-10	0
-180	-50	-5	0
-180	-50	0	0
-180	-50	5	0
-180	-50	10	0
-180	-50	15	0
-180	-50	20	0
-180	-50	25	0
-180	-50	30	0
-180	-50	35	0
-180	-50	40	0
-180	-50	45	0
-180	-50	50	0
-180	-50	55	0
-180	-50	60	0
-180	-50	65	0
-180	-50	70	0
-180	-50	75	0
-180	-50	80	0
-180	-50	85	0
-180	-50	90	0
-180	-50	95	0
-180	-50	100	0
-180	-50	105	0
-180	-50	110	0
-180	-50	115	0
-180	-50	120	0
-180	-50	125	0
-180	-50	130	0
-180	-50	135	0
-180	-50	140	0
-180	-50	145	0
-180	-50	150	0
-180	-50	155	0
-180	-50	160	0
-180	-50	165	0
-180	-50	170	0
-180	-50	175	0
-180	-50	180	0
-180	-45	-180	0
-180	-45	-175	0
-180	-45	-170	0
-180	-45	-165	0
-180	-45	-160	0
-180	-45	-155	0
-180	-45	-150	0
-180	-45	-145	0
-180	-45	-140	0
-180	-45	-135	0
-180	-45	-130	0
-180	-45	-125	0
-180	-45	-120	0
-180	-45	-115	0
-180	-45	-110	0
-180	-45	-105	0
-180	-45	-100	0
-180	-45	-95	0
-180	-45	-90	0
-180	-45	-85	0
-180	-45	-80	0
-180	-45	-75	0
-180	-45	-70	0
-180	-45	-65	0
-180	-45	-60	0
-180	-45	-55	0
-180	-45	-50	0
-180	-45	-45	0
-180	-45	-40	0
-180	-45	-35	0
-180	-45	-30	0
-180	-45	-25	0
-180	-45	-20	0
-180	-45	-15	0
-180	-45	-10	0
-180	-45	-5	0
-180	-45	0	0
-180	-45	5	0
-180	-45	10	0
-180	-45	15	0
-180	-45	20	0
-180	-45	25	0
-180	-45	30	0
-180	-45	35	0
-180	-45	40	0
-180	-45	45	0
-180	-45	50	0
-180	-45	55	0
-180	-45	60	0
-180	-45	65	0
-180	-45	70	0
-180	-45	75	0
-180	-45	80	0
-180	-45	85	0
-180	-45	90	0
-180	-45	95	0
-180	-45	100	0
-180	-45	105	0
-180	-45	110	0
-180	-45	115	0
-180	-45	120	0
-180	-45	125	0
-180	-45	130	0
-180	-45	135	0
-180	-45	140	0
-180	-45	145	0
-180	-45	150	0
-180	-45	155	0
-180	-45	160	0
-180	-45	165	0
-180	-45	170	0
-180	-45	175	0
-180	-45	180	0
-180	-40	-180	0
-180	-40	-175	0
-180	-40	-170	0
-180	-40	-165	0
-180	-40	-160	0
-180	-40	-155	0
-180	-40	-150	0
-180	-40	-145	0
-180	-40	-140	0
-180	-40	-135	0
-180	-40	-130	0
-180	-40	-125	0
-180	-40	-120	0
-180	-40	-115	0
-180	-40	-110	0
-180	-40	-105	0
-180	-40	-100	0
-180	-40	-95	0
-180	-40	-90	0
-180	-40	-85	0
-180	-40	-80	0
-180	-40	-75	0
-180	-40	-70	0
-180	-40	-65	0
-180	-40	-60	0
-180	-40	-55	0
-180	-40	-50	0
-180	-40	-45	0
-180	-40	-40	0
-180	-40	-35	0
-180	-40	-30	0
-180	-40	-25	0
-180	-40	-20	0
-180	-40	-15	0
-180	-40	-10	0
-180	-40	-5	0
-180	-40	0	0
-180	-40	5	0
-180	-40	10	0
-180	-40	15	0
-180	-40	20	0
-180	-40	25	0
-180	-40	30	0
-180	-40	35	0
-180	-40	40	0
-180	-40	45	0
-180	-40	50	0
-180	-40	55	0
-180	-40	60	0
-180	-40	65	0
-180	-40	70	0
-180	-40	75	0
-180	-40	80	0
-180	-40	85	0
-180	-40	90	0
-180	-40	95	0
-180	-40	100	0
-180	-40	105	0
-180	-40	110	0
-180	-40	115	0
-180	-40	120	0
-180	-40	125	0
-180	-40	130	0
-180	-40	135	0
-180	-40	140	0
-180	-40	145	0
-180	-40	150	0
-180	-40	155	0
-180	-40	160	0
-180	-40	165	0
-180	-40	170	0
-180	-40	175	0
-180	-40	180	0
-180	-35	-180	0
-180	-35	-175	0
-180	-35	-170	0
-180	-35	-165	0
-180	-35	-160	0
-180	-35	-155	0
-180	-35	-150	0
-180	-35	-145	0
-180	-35	-140	0
-180	-35	-135	0
-180	-35	-130	0
-180	-35	-125	0
-180	-35	-120	0
-180	-35	-115	0
-180	-35	-110	0
-180	-35	-105	0
-180	-35	-100	0
-180	-35	-95	0
-180	-35	-90	0
-180	-35	-85	0
-180	-35	-80	0
-180	-35	-75	0
-180	-35	-70	0
-180	-35	-65	0
-180	-35	-60	0
-180	-35	-55	0
-180	-35	-50	0
-180	-35	-45	0
-180	-35	-40	0
-180	-35	-35	0
-180	-35	-30	0
-180	-35	-25	0
-180	-35	-20	0
-180	-35	-15	0
-180	-35	-10	0
-180	-35	-5	0
-180	-35	0	0
-180	-35	5	0
-180	-35	10	0
-180	-35	15	0
-180	-35	20	0
-180	-35	25	0
-180	-35	30	0
-180	-35	35	0
-180	-35	40	0
-180	-35	45	0
-180	-35	50	0
-180	-35	55	0
-180	-35	60	0
-180	-35	65	0
-180	-35	70	0
-180	-35	75	0
-180	-35	80	0
-180	-35	85	0
-180	-35	90	0
-180	-35	95	0
-180	-35	100	0
-180	-35	105	0
-180	-35	110	0
-180	-35	115	0
-180	-35	120	0
-180	-35	125	0
-180	-35	130	0
-180	-35	135	0
-180	-35	140	0
-180	-35	145	0
-180	-35	150	0
-180	-35	155	0
-180	-35	160	0
-180	-35	165	0
-180	-35	170	0
-180	-35	175	0
-180	-35	180	0
-180	-30	-180	0
-180	-30	-175	0
-180	-30	-170	0
-180	-30	-165	0
-180	-30	-160	0
-180	-30	-155	0
-180	-30	-150	0
-180	-30	-145	0
-180	-30	-140	0
-180	-30	-135	0
-180	-30	-130	0
-180	-30	-125	0
-180	-30	-120	0
-180	-30	-115	0
-180	-30	-110	0
-180	-30	-105	0
-180	-30	-100	0
-180	-30	-95	0
-180	-30	-90	0
-180	-30	-85	0
-180	-30	-80	0
-180	-30	-75	0
-180	-30	-70	0
-180	-30	-65	0
-180	-30	-60	0
-180	-30	-55	0
-180	-30	-50	0
-180	-30	-45	0
-180	-30	-40	0
-180	-30	-35	0
-180	-30	-30	0
-180	-30	-25	0
-180	-30	-20	0
-180	-30	-15	0
-180	-30	-10	0
-180	-30	-5	0
-180	-30	0	0
-180	-30	5	0
-180	-30	10	0
-180	-30	15	0
-180	-30	20	0
-180	-30	25	0
-180	-30	30	0
-180	-30	35	0
-180	-30	40	0
-180	-30	45	0
-180	-30	50	0
-180	-30	55	0
-180	-30	60	0
-180	-30	65	0
-180	-30	70	0
-180	-30	75	0
-180	-30	80	0
-180	-30	85	0
-180	-30	90	0
-180	-30	95	0
-180	-30	100	0
-180	-30	105	0
-180	-30	110	0
-180	-30	115	0
-180	-30	120	0
-180	-30	125	0
-180	-30	130	0
-180	-30	135	0
-180	-30	140	0
-180	-30	145	0
-180	-30	150	0
-180	-30	155	0
-180	-30	160	0
-180	-30	165	0
-180	-30	170	0
-180	-30	175	0
-180	-30	180	0
-180	-25	-180	0
-180	-25	-175	0
-180	-25	-170	0
-180	-25	-165	0
-180	-25	-160	0
-180	-25	-155	0
-180	-25	-150	0
-180	-25	-145	0
-180	-25	-140	0
-180	-25	-135	0
-180	-25	-130	0
-180	-25	-125	0
-180	-25	-120	0
-180	-25	-115	0
-180	-25	-110	0
-180	-25	-105	0
-180	-25	-100	0
-180	-25	-95	0
-180	-25	-90	0
-180	-25	-85	0
-180	-25	-80	0
-180	-25	-75	0
-180	-25	-70	0
-180	-25	-65	0
-180	-25	-60	0
-180	-25	-55	0
-180	-25	-50	0
-180	-25	-45	0
-180	-25	-40	0
-180	-25	-35	0
-180	-25	-30	0
-180	-25	-25	0
-180	-25	-20	0
-180	-25	-15	0
-180	-25	-10	0
-180	-25	-5	0
-180	-25	0	0
-180	-25	5	0
-180	-25	10	0
-180	-25	15	0
-180	-25	20	0
-180	-25	25	0
-180	-25	30	0
-180	-25	35	0
-180	-25	40	0
-180	-25	45	0
-180	-25	50	0
-180	-25	55	0
-180	-25	60	0
-180	-25	65	0
-180	-25	70	0
-180	-25	75	0
-180	-25	80	0
-180	-25	85	0
-180	-25	90	0
-180	-25	95	0
-180	-25	100	0
-180	-25	105	0
-180	-25	110	0
-180	-25	115	0
-180	-25	120	0
-180	-25	125	0
-180	-25	130	0
-180	-25	135	0
-180	-25	140	0
-180	-25	145	0
-180	-25	150	0
-180	-25	155	0
-180	-25	160	0
-180	-25	165	0
-180	-25	170	0
-180	-25	175	0
-180	-25	180	0
-180	-20	-180	0
-180	-20	-175	0
-180	-20	-170	0
-180	-20	-165	0
-180	-20	-160	0
-180	-20	-155	0
-180	-20	-150	0
-180	-20	-145	0
-180	-20	-140	0
-180	-20	-135	0
-180	-20	-130	0
-180	-20	-125	0
-180	-20	-120	0
-180	-20	-115	0
-180	-20	-110	0
-180	-20	-105	0
-180	-20	-100	0
-180	-20	-95	0
-180	-20	-90	0
-180	-20	-85	0
-180	-20	-80	0
-180	-20	-75	0
-180	-20	-70	0
-180	-20	-65	0
-180	-20	-60	0
-180	-20	-55	0
-180	-20	-50	0
-180	-20	-45	0
-180	-20	-40	0
-180	-20	-35	0
-180	-20	-30	0
-180	-20	-25	0
-180	-20	-20	0
-180	-20	-15	0
-180	-20	-10	0
-180	-20	-5	0
-180	-20	0	0
-180	-20	5	0
-180	-20	10	0
-180	-20	15	0
-180	-20	20	0
-180	-20	25	0
-180	-20	30	0
-180	-20	35	0
-180	-20	40	0
-180	-20	45	0
-180	-20	50	0
-180	-20	55	0
-180	-20	60	0
-180	-20	65	0
-180	-20	70	0
-180	-20	75	0
-180	-20	80	0
-180	-20	85	0
-180	-20	90	0
-180	-20	95	0
-180	-20	100	0
-180	-20	105	0
-180	-20	110	0
-180	-20	115	0
-180	-20	120	0
-180	-20	125	0
-180	-20	130	0
-180	-20	135	0
-180	-20	140	0
-180	-20	145	0
-180	-20	150	0
-180	-20	155	0
-180	-20	160	0
-180	-20	165	0
-180	-20	170	0
-180	-20	175	0
-180	-20	180	0
-180	-15	-180	0
-180	-15	-175	0
-180	-15	-170	0
-180	-15	-165	0
-180	-15	-160	0
-180	-15	-155	0
-180	-15	-150	0
-180	-15	-145	0
-180	-15	-140	0
-180	-15	-135	0
-180	-15	-130	0
-180	-15	-125	0
-180	-15	-120	0
-180	-15	-115	0
-180	-15	-110	0
-180	-15	-105	0
-180	-15	-100	0
-180	-15	-95	0
-180	-15	-90	0
-180	-15	-85	0
-180	-15	-80	0
-180	-15	-75	0
-180	-15	-70	0
-180	-15	-65	0
-180	-15	-60	0
-180	-15	-55	0
-180	-15	-50	0
-180	-15	-45	0
-180	-15	-40	0
-180	-15	-35	0
-180	-15	-30	0
-180	-15	-25	0
-180	-15	-20	0
-180	-15	-15	0
-180	-15	-10	0
-180	-15	-5	0
-180	-15	0	0
-180	-15	5	0
-180	-15	10	0
-180	-15	15	0
-180	-15	20	0
-180	-15	25	0
-180	-15	30	0
-180	-15	35	0
-180	-15	40	0
-180	-15	45	0
-180	-15	50	0
-180	-15	55	0
-180	-15	60	0
-180	-15	65	0
-180	-15	70	0
-180	-15	75	0
-180	-15	80	0
-180	-15	85	0
-180	-15	90	0
-180	-15	95	0
-180	-15	100	0
-180	-15	105	1
-180	-15	110	1
-180	-15	115	1
-180	-15	120	1
-180	-15	125	1
-180	-15	130	1
-180	-15	135	1
-180	-15	140	0
-180	-15	145	0
-180	-15	150	0
-180	-15	155	0
-180	-15	160	0
-180	-15	165	0
-180	-15	170	0
-180	-15	175	0
-180	-15	180	0
-180	-10	-180	0
-180	-10	-175	0
-180	-10	-170	0
-180	-10	-165	0
-180	-10	-160	0
-180	-10	-155	0
-180	-10	-150	0
-180	-10	-145	0
-180	-10	-140	0
-180	-10	-135	0
-180	-10	-130	0
-180	-10	-125	0
-180	-10	-120	0
-180	-10	-115	0
-180	-10	-110	0
-180	-10	-105	0
-180	-10	-100	0
-180	-10	-95	0
-180	-10	-90	0
-180	-10	-85	0
-180	-10	-80	0
-180	-10	-75	0
-180	-10	-70	0
-180	-10	-65	0
-180	-10	-60	0
-180	-10	-55	0
-180	-10	-50	0
-180	-10	-45	0
-180	-10	-40	0
-180	-10	-35	0
-180	-10	-30	0
-180	-10	-25	0
-180	-10	-20	0
-180	-10	-15	0
-180	-10	-10	0
-180	-10	-5	0
-180	-10	0	0
-180	-10	5	0
-180	-10	10	0
-180	-10	15	0
-180	-10	20	0
-180	-10	25	0
-180	-10	30	0
-180	-10	35	0
-180	-10	40	0
-180	-10	45	0
-180	-10	50	0
-180	-10	55	0
-180	-10	60	0
-180	-10	65	0
-180	-10	70	0
-180	-10	75	0
-180	-10	80	0
-180	-10	85	0
-180	-10	90	0
-180	-10	95	0
-180	-10	100	1
-180	-10	105	1
-180	-10	110	1
-180	-10	115	1
-180	-10	120	1
-180	-10	125	1
-180	-10	130	1
-180	-10	135	1
-180	-10	140	1
-180	-10	145	0
-180	-10	150	0
-180	-10	155	0
-180	-10	160	0
-180	-10	165	0
-180	-10	170	0
-180	-10	175	0
-180	-10	180	0
-180	-5	-180	0
-180	-5	-175	0
-180	-5	-170	0
-180	-5	-165	0
-180	-5	-160	0
-180	-5	-155	0
-180	-5	-150	0
-180	-5	-145	0
-180	-5	-140	0
-180	-5	-135	0
-180	-5	-130	0
-180	-5	-125	0
-180	-5	-120	0
-180	-5	-115	0
-180	-5	-110	0
-180	-5	-105	0
-180	-5	-100	0
-180	-5	-95	0
-180	-5	-90	0
-180	-5	-85	0
-180	-5	-80	0
-180	-5	-75	0
-180	-5	-70	0
-180	-5	-65	0
-180	-5	-60	0
-180	-5	-55	0
-180	-5	-50	0
-180	-5	-45	0
-180	-5	-40	0
-180	-5	-35	0
-180	-5	-30	0
-180	-5	-25	0
-180	-5	-20	0
-180	-5	-15	0
-180	-5	-10	0
-180	-5	-5	0
-180	-5	0	0
-180	-5	5	0
-180	-5	10	0
-180	-5	15	0
-180	-5	20	0
-180	-5	25	0
-180	-5	30	0
-180	-5	35	0
-180	-5	40	0
-180	-5	45	0
-180	-5	50	0
-180	-5	55	0
-180	-5	60	0
-180	-5	65	0
-180	-5	70	0
-180	-5	75	0
-180	-5	80	0
-180	-5	85	0
-180	-5	90	0
-180	-5	95	1
-180	-5	100	1
-180	-5	105	1
-180	-5	110	1
-180	-5	115	1
-180	-5	120	1
-180	-5	125	1
-180	-5	130	1
-180	-5	135	1
-180	-5	140	1
-180	-5	145	1
-180	-5	150	1
-180	-5	155	1
-180	-5	160	1
-180	-5	165	0
-180	-5	170	0
-180	-5	175	0
-180	-5	180	0
-180	0	-180	0
-180	0	-175	0
-180	0	-170	0
-180	0	-165	0
-180	0	-160	0
-180	0	-155	0
-180	0	-150	0
-180	0	-145	0
-180	0	-140	0
-180	0	-135	0
-180	0	-130	0
-180	0	-125	0
-180	0	-120	0
-180	0	-115	0
-180	0	-110	0
-180	0	-105	0
-180	0	-100	0
-180	0	-95	0
-180	0	-90	0
-180	0	-85	0
-180	0	-80	0
-180	0	-75	0
-180	0	-70	0
-180	0	-65	0
-180	0	-60	0
-180	0	-55	0
-180	0	-50	0
-180	0	-45	0
-180	0	-40	0
-180	0	-35	0
-180	0	-30	0
-180	0	-25	0
-180	0	-20	0
-180	0	-15	0
-180	0	-10	0
-180	0	-5	0
-180	0	0	0
-180	0	5	0
-180	0	10	0
-180	0	15	0
-180	0	20	0
-180	0	25	0
-180	0	30	0
-180	0	35	0
-180	0	40	0
-180	0	45	0
-180	0	50	0
-180	0	55	0
-180	0	60	0
-180	0	65	0
-180	0	70	0
-180	0	75	0
-180	0	80	0
-180	0	85	0
-180	0	90	1
-180	0	95	1
-180	0	100	1
-180	0	105	1
-180	0	110	1
-180	0	115	1
-180	0	120	1
-180	0	125	1
-180	0	130	1
-180	0	135	1
-180	0	140	1
-180	0	145	1
-180	0	150	1
-180	0	155	1
-180	0	160	1
-180	0	165	1
-180	0	170	1
-180	0	175	1
-180	0	180	0
-180	5	-180	0
-180	5	-175	0
-180	5	-170	0
-180	5	-165	0
-180	5	-160	0
-180	5	-155	0
-180	5	-150	0
-180	5	-145	0
-180	5	-140	0
-180	5	-135	0
-180	5	-130	0
-180	5	-125	0
-180	5	-120	0
-180	5	-115	0
-180	5	-110	0
-180	5	-105	0
-180	5	-100	0
-180	5	-95	0
-180	5	-90	0
-180	5	-85	0
-180	5	-80	0
-180	5	-75	0
-180	5	-70	0
-180	5	-65	0
-180	5	-60	0
-180	5	-55	0
-180	5	-50	0
-180	5	-45	0
-180	5	-40	0
-180	5	-35	0
-180	5	-30	0
-180	5	-25	0
-180	5	-20	0
-180	5	-15	0
-180	5	-10	0
-180	5	-5	0
-180	5	0	0
-180	5	5	0
-180	5	10	0
-180	5	15	0
-180	5	20	0
-180	5	25	0
-180	5	30	0
-180	5	35	0
-180	5	40	0
-180	5	45	0
-180	5	50	0
-180	5	55	0
-180	5	60	0
-180	5	65	0
-180	5	70	0
-180	5	75	0
-180	5	80	0
-180	5	85	0
-180	5	90	1
-180	5	95	1
-180	5	100	1
-180	5	105	1
-180	5	110	1
-180	5	115	1
-180	5	120	1
-180	5	125	1
-180	5	130	1
-180	5	135	1
-180	5	140	1
-180	5	145	1
-180	5	150	1
-180	5	155	1
-180	5	160	1
-180	5	165	1
-180	5	170	1
-180	5	175	1
-180	5	180	1
-180	10	-180	0
-180	10	-175	0
-180	10	-170	0
-180	10	-165	0
-180	10	-160	0
-180	10	-155	0
-180	10	-150	0
-180	10	-145	0
-180	10	-140	0
-180	10	-135	0
-180	10	-130	0
-180	10	-125	0
-180	10	-120	0
-180	10	-115	0
-180	10	-110	0
-180	10	-105	0
-180	10	-100	0
-180	10	-95	0
-180	10	-90	0
-180	10	-85	0
-180	10	-80	0
-180	10	-75	0
-180	10	-70	0
-180	10	-65	0
-180	10	-60	0
-180	10	-55	0
-180	10	-50	0
-180	10	-45	0
-180	10	-40	0
-180	10	-35	0
-180	10	-30	0
-180	10	-25	0
-180	10	-20	0
-180	10	-15	0
-180	10	-10	0
-180	10	-5	0
-180	10	0	0
-180	10	5	0
-180	10	10	0
-180	10	15	0
-180	10	20	0
-180	10	25	0
-180	10	30	0
-180	10	35	0
-180	10	40	0
-180	10	45	0
-180	10	50	0
-180	10	55	0
-180	10	60	0
-180	10	65	0
-180	10	70	0
-180	10	75	0
-180	10	80	1
-180	10	85	1
-180	10	90	1
-180	10	95	1
-180	10	100	1
-180	10	105	1
-180	10	110	1
-180	10	115	1
-180	10	120	1
-180	10	125	1
-180	10	130	1
-180	10	135	1
-180	10	140	1
-180	10	145	1
-180	10	150	1
-180	10	155	1
-180	10	160	1
-180	10	165	1
-180	10	170	1
-180	10	175	1
-180	10	180	1
-180	15	-180	0
-180	15	-175	0
-180	15	-170	0
-180	15	-165	0
-180	15	-160	0
-180	15	-155	0
-180	15	-150	0
-180	15	-145	0
-180	15	-140	0
-180	15	-135	0
-180	15	-130	0
-180	15	-125	0
-180	15	-120	0
-180	15	-115	0
-180	15	-110	0
-180	15	-105	0
-180	15	-100	0
-180	15	-95	0
-180	15	-90	0
-180	15	-85	0
-180	15	-80	0
-180	15	-75	0
-180	15	-70	0
-180	15	-65	0
-180	15	-60	0
-180	15	-55	0
-180	15	-50	0
-180	15	-45	0
-180	15	-40	0
-180	15	-35	0
-180	15	-30	0
-180	15	-25	0
-180	15	-20	0
-180	15	-15	0
-180	15	-10	0
-180	15	-5	0
-180	15	0	0
-180	15	5	0
-180	15	10	0
-180	15	15	0
-180	15	20	0
-180	15	25	0
-180	15	30	1
-180	15	35	1
-180	15	40	1
-180	15	45	0
-180	15	50	0
-180	15	55	0
-180	15	60	0
-180	15	65	0
-180	15	70	1
-180	15	75	1
-180	15	80	1
-180	15	85	1
-180	15	90	1
-180	15	95	1
-180	15	100	1
-180	15	105	1
-180	15	110	1
-180	15	115	1
-180	15	120	1
-180	15	125	1
-180	15	130	1
-180	15	135	1
-180	15	140	1
-180	15	145	1
-180	15	150	1
-180	15	155	1
-180	15	160	1
-180	15	165	1
-180	15	170	1
-180	15	175	1
-180	15	180	1
-180	20	-180	0
-180	20	-175	0
-180	20	-170	0
-180	20	-165	0
-180	20	-160	0
-180	20	-155	0
-180	20	-150	0
-180	20	-145	0
-180	20	-140	0
-180	20	-135	0
-180	20	-130	0
-180	20	-125	0
-180	20	-120	0
-180	20	-115	0
-180	20	-110	0
-180	20	-105	0
-180	20	-100	0
-180	20	-95	0
-180	20	-90	0
-180	20	-85	0
-180	20	-80	0
-180	20	-75	0
-180	20	-70	0
-180	20	-65	0
-180	20	-60	0
-180	20	-55	0
-180	20	-50	0
-180	20	-45	0
-180	20	-40	0
-180	20	-35	0
-180	20	-30	0
-180	20	-25	0
-180	20	-20	0
-180	20	-15	0
-180	20	-10	0
-180	20	-5	0
-180	20	0	0
-180	20	5	0
-180	20	10	0
-180	20	15	0
-180	20	20	0
-180	20	25	1
-180	20	30	1
-180	20	35	1
-180	20	40	1
-180	20	45	1
-180	20	50	1
-180	20	55	1
-180	20	60	1
-180	20	65	1
-180	20	70	1
-180	20	75	1
-180	20	80	1
-180	20	85	1
-180	20	90	1
-180	20	95	1
-180	20	100	1
-180	20	105	1
-180	20	110	1
-180	20	115	1
-180	20	120	1
-180	20	125	1
-180	20	130	1
-180	20	135	1
-180	20	140	1
-180	20	145	1
-180	20	150	1
-180	20	155	1
-180	20	160	1
-180	20	165	1
-180	20	170	1
-180	20	175	1
-180	20	180	1
-180	25	-180	0
-180	25	-175	0
-180	25	-170	0
-180	25	-165	0
-180	25	-160	1
-180	25	-155	1
-180	25	-150	1
-180	25	-145	0
-180	25	-140	0
-180	25	-135	0
-180	25	-130	0
-180	25	-125	0
-180	25	-120	0
-180	25	-115	0
-180	25	-110	0
-180	25	-105	0
-180	25	-100	0
-180	25	-95	0
-180	25	-90	0
-180	25	-85	0
-180	25	-80	0
-180	25	-75	0
-180	25	-70	0
-180	25	-65	0
-180	25	-60	0
-180	25	-55	0
-180	25	-50	0
-180	25	-45	0
-180	25	-40	0
-180	25	-35	0
-180	25	-30	0
-180	25	-25	0
-180	25	-20	0
-180	25	-15	0
-180	25	-10	0
-180	25	-5	0
-180	25	0	0
-180	25	5	0
-180	25	10	0
-180	25	15	0
-180	25	20	0
-180	25	25	1
-180	25	30	1
-180	25	35	1
-180	25	40	1
-180	25	45	1
-180	25	50	1
-180	25	55	1
-180	25	60	1
-180	25	65	1
-180	25	70	1
-180	25	75	1
-180	25	80	1
-180	25	85	1
-180	25	90	1
-180	25	95	1
-180	25	100	1
-180	25	105	1
-180	25	110	1
-180	25	115	1
-180	25	120	1
-180	25	125	1
-180	25	130	1
-180	25	135	1
-180	25	140	1
-180	25	145	1
-180	25	150	1
-180	25	155	1
-180	25	160	1
-180	25	165	1
-180	25	170	1
-180	25	175	1
-180	25	180	0
-180	30	-180	0
-180	30	-175	0
-180	30	-170	0
-180	30	-165	0
-180	30	-160	1
-180	30	-155	1
-180	30	-150	1
-180	30	-145	1
-180	30	-140	1
-180	30	-135	0
-180	30	-130	0
-180	30	-125	0
-180	30	-120	0
-180	30	-115	0
-180	30	-110	0
-180	30	-105	0
-180	30	-100	0
-180	30	-95	0
-180	30	-90	0
-180	30	-85	0
-180	30	-80	0
-180	30	-75	0
-180	30	-70	0
-180	30	-65	0
-180	30	-60	0
-180	30	-55	0
-180	30	-50	0
-180	30	-45	0
-180	30	-40	0
-180	30	-35	0
-180	30	-30	0
-180	30	-25	0
-180	30	-20	0
-180	30	-15	0
-180	30	-10	0
-180	30	-5	0
-180	30	0	0
-180	30	5	0
-180	30	10	0
-180	30	15	0
-180	30	20	1
-180	30	25	1
-180	30	30	1
-180	30	35	1
-180	30	40	1
-180	30	45	1
-180	30	50	1
-180	30	55	1
-180	30	60	1
-180	30	65	1
-180	30	70	1
-180	30	75	1
-180	30	80	1
-180	30	85	1
-180	30	90	1
-180	30	95	1
-180	30	100	1
-180	30	105	1
-180	30	110	1
-180	30	115	1
-180	30	120	1
-180	30	125	1
-180	30	130	1
-180	30	135	1
-180	30	140	1
-180	30	145	1
-180	30	150	1
-180	30	155	1
-180	30	160	1
-180	30	165	1
-180	30	170	1
-180	30	175	0
-180	30	180	0
-180	35	-180	0
-180	35	-175	0
-180	35	-170	0
-180	35	-165	1
-180	35	-160	1
-180	35	-155	1
-180	35	-150	1
-180	35	-145	1
-180	35	-140	1
-180	35	-135	1
-180	35	-130	1
-180	35	-125	0
-180	35	-120	0
-180	35	-115	0
-180	35	-110	0
-180	35	-105	0
-180	35	-100	0
-180	35	-95	0
-180	35	-90	0
-180	35	-85	0
-180	35	-80	0
-180	35	-75	0
-180	35	-70	0
-180	35	-65	0
-180	35	-60	0
-180	35	-55	0
-180	35	-50	0
-180	35	-45	0
-180	35	-40	0
-180	35	-35	0
-180	35	-30	0
-180	35	-25	0
-180	35	-20	0
-180	35	-15	0
-180	35	-10	0
-180	35	-5	0
-180	35	0	0
-180	35	5	0
-180	35	10	0
-180	35	15	0
-180	35	20	1
-180	35	25	1
-180	35	30	1
-180	35	35	1
-180	35	40	1
-180	35	45	1
-180	35	50	1
-180	35	55	1
-180	35	60	1
-180	35	65	1
-180	35	70	1
-180	35	75	1
-180	35	80	1
-180	35	85	1
-180	35	90	1
-180	35	95	1
-180	35	100	1
-180	35	105	1
-180	35	110	1
-180	35	115	1
-180	35	120	1
-180	35	125	1
-180	35	130	1
-180	35	135	1
-180	35	140	1
-180	35	145	1
-180	35	150	1
-180	35	155	1
-180	35	160	1
-180	35	165	1
-180	35	170	0
-180	35	175	0
-180	35	180	0
-180	40	-180	0
-180	40	-175	0
-180	40	-170	0
-180	40	-165	1
-180	40	-160	1
-180	40	-155	1
-180	40	-150	1
-180	40	-145	1
-180	40	-140	1
-180	40	-135	1
-180	40	-130	1
-180	40	-125	1
-180	40	-120	1
-180	40	-115	1
-180	40	-110	1
-180	40	-105	1
-180	40	-100	1
-180	40	-95	0
-180	40	-90	0
-180	40	-85	0
-180	40	-80	0
-180	40	-75	0
-180	40	-70	0
-180	40	-65	0
-180	40	-60	0
-180	40	-55	0
-180	40	-50	0
-180	40	-45	0
-180	40	-40	0
-180	40	-35	0
-180	40	-30	0
-180	40	-25	0
-180	40	-20	0
-180	40	-15	0
-180	40	-10	0
-180	40	-5	0
-180	40	0	0
-180	40	5	0
-180	40	10	0
-180	40	15	1
-180	40	20	1
-180	40	25	1
-180	40	30	1
-180	40	35	1
-180	40	40	1
-180	40	45	1
-180	40	50	1
-180	40	55	1
-180	40	60	1
-180	40	65	1
-180	40	70	1
-180	40	75	1
-180	40	80	1
-180	40	85	1
-180	40	90	1
-180	40	95	1
-180	40	100	1
-180	40	105	1
-180	40	110	1
-180	40	115	1
-180	40	120	1
-180	40	125	1
-180	40	130	1
-180	40	135	1
-180	40	140	1
-180	40	145	1
-180	40	150	1
-180	40	155	1
-180	40	160	1
-180	40	165	1
-180	40	170	0
-180	40	175	0
-180	40	180	0
-180	45	-180	0
-180	45	-175	0
-180	45	-170	0
-180	45	-165	1
-180	45	-160	1
-180	45	-155	1
-180	45	-150	1
-180	45	-145	1
-180	45	-140	1
-180	45	-135	1
-180	45	-130	1
-180	45	-125	1
-180	45	-120	1
-180	45	-115	1
-180	45	-110	1
-180	45	-105	1
-180	45	-100	1
-180	45	-95	1
-180	45	-90	1
-180	45	-85	0
-180	45	-80	0
-180	45	-75	0
-180	45	-70	0
-180	45	-65	0
-180	45	-60	0
-180	45	-55	0
-180	45	-50	0
-180	45	-45	0
[truncated: 195,174 more rows]
